# Supplementary material for: Association between duration of dysphagia and dysphonia with insomnia: results from the National Health Interview Survey
Source: Front Neurol. 2026 May 8;17:1796030. doi: 10.3389/fneur.2026.1796030 (PMC13194046; doi:10.3389/fneur.2026.1796030)
Supplement: Supplementary file 3 [file Table_1.XLSX]

## Sheet: Sheet1
Supplementary Table S1. Stability of associations between dysphagia duration and the outcome under repeated 10-fold cross-validation.
term	n_fold	mean_beta	sd_beta	mean_OR	mean_LCL	mean_UCL	median_p	sig_freq	sign_consistency
Duration_of_dysphagia14-29	50	0.154193	0.0767917	1.17009	0.770294	1.77742	0.45858	0	0.98
Duration_of_dysphagia30-89	50	0.262852	0.0785957	1.30455	0.829098	2.05273	0.252039	0	1
Duration_of_dysphagia7-13	50	0.255829	0.0663206	1.29434	0.898095	1.86542	0.17204	0.04	1
Duration_of_dysphagia90-179	50	0.515314	0.119442	1.68594	0.943205	3.01386	0.0822803	0.26	1
Duration_of_dysphagia>=180	50	0.342223	0.0549407	1.41016	1.00571	1.97727	0.0432651	0.56	1
