# Supplementary material for: Association between duration of dysphagia and dysphonia with insomnia: results from the National Health Interview Survey
Source: Front Neurol. 2026 May 8;17:1796030. doi: 10.3389/fneur.2026.1796030 (PMC13194046; doi:10.3389/fneur.2026.1796030)
Supplement: Supplementary file 4 [file Table_2.XLSX]

## Sheet: Sheet1
Supplementary Table S2. Stability of associations between dysphonia duration and the outcome under repeated 10-fold cross-validation.
term	n_fold	mean_beta	sd_beta	mean_OR	mean_LCL	mean_UCL	median_p	sig_freq	sign_consistency
Duration_of_dysphonia14-29	50	0.0738252	0.0515103	1.07802	0.77913	1.49158	0.660549	0	0.92
Duration_of_dysphonia30-89	50	0.584426	0.0593203	1.79705	1.26723	2.54843	0.0011146	1	1
Duration_of_dysphonia7-13	50	0.333167	0.0457225	1.39681	1.08369	1.8004	0.0086314	0.98	1
Duration_of_dysphonia90-179	50	0.52644	0.0684782	1.69677	1.06313	2.70821	0.0275095	0.82	1
Duration_of_dysphonia>=180	50	0.660988	0.0481698	1.93893	1.47344	2.55148	2.247e-06	1	1
